# Supplementary material for: Buronius manfredschmidi—A new small hominid from the early late Miocene of Hammerschmiede (Bavaria, Germany)
Source: PLoS One. 2024 Jun 7;19(6):e0301002. doi: 10.1371/journal.pone.0301002 (PMC11161025; doi:10.1371/journal.pone.0301002)
Supplement: S4 File — (XLSX) [file pone.0301002.s019.xlsx]

## Sheet: raw data Fig. 11 and 12B
	patella measurements
	PDAS	PD	AP	ML	comments
Fossil hominoids
Danuvius guggenmosi	15.5	20.8	8.6	22.4	Böhme et al. 2019
Pierolapithecus catalaunicus	17.1	21.9	9.7	24.9	own data
Rudapithecus hungaricus	17.1	22	9.5	23.3	own data
Buronius manfredschmidi	15	16.6	7.2	16.6	own data
Ekembo heseloni
KPS PT 2	8	9.2	2.6	8.2	Ward et al. 1995
KPS PT 3	11.9	15.3	5.1	14.7	Ward et al. 1995
KPS PT 4	13	14.6	5.7	14.1	Ward et al. 1995
Ekembo nyanzae
KNM-RU 17382	20.6	25.7	8.5	22.6	Ward et al. 1995
KNM-RU 18384		26.6	10.2	23.6	Ward et al. 1995
Equatorius africanus	15.8	19.9	6.7	19.5	Ward et al. 1995
Epipliopithecus vindebonensis		17	5.2	15	Ward et al. 1995
Nacholapithecus kerioi
KNM-BG 15535	15.88	20	7.44	19.6	Rose et al 1996
Extant hominoids
Pan paniscus
RMCA 29047	20.3	23.3	9.4	25.8	own data
RMCA 29042	19.1	25.9	10.2	26.1	own data
RMCA 29063, ri	18	26.1	12.6	28.5	own data
RMCA 29063, le	18.5	25	12.2	28.1	own data
RMCA 29045	17.9	21.9	8.1	23	own data
RMCA 27696, re	17	24.8	10.2	23.7	own data
RMCA 27696, li	16.1	25.2	10.8	24	own data
RMCA 27698	17	22.9	9.4	23	own data
RMCA 15293	18.6	28.7	9.9	25.1	own data
RMCA 15294 re	18.5	26	9.1	23.1	own data
RMCA 15294 li	18.9	24.4	8.9	23.6	own data
RMCA 15295	22.5	24.3	9.1	23.2	own data
RMCA 29044	19.5	25.9	10.5	24	own data
RMCA 29052	20.3	26	10.7	25	own data
RMCA 29060	18	24.3	8.2	22.2	own data
Pan troglodytes schweinfurthi
RMCA 29078	16.7	21	10.1	23.9	own data
RMCA 286	20	26.2	14.1	27.9	own data
RMCA 27697, ri	22.5	30.8	10.8	27.2	own data
RMCA 27697, le	24	30.3	10.8	27	own data
RMCA 30846, ri	18.3	24.6	10.3	24.5	own data
RMCA 30846, le	17.9	24.1	10	25.4	own data
RMCA 15350	17.8	26.8	11.5	23.2	own data
Gorilla beringei graueri
RMCA 806	18	22.8	12.9	27.9	own data
RMCA 807	22.6	25.1	12.8	28.6	own data
RMCA 812	21	24.7	13.1	28.6	own data
RMCA 813	20.9	26.2	12.2	30.8	own data
Pongo pygmaeus
SMNS 1909/801	20.7	23.7	8.6	21.4	own data
SMNS 1907/483	18.1	21	8.1	18.6	own data
SMNS 1907/633	13.9	15.2	6.9	16.8	own data
SMNS 1907/633	13.6	16.1	7.1	16.6	own data
SMNS 1907/660	18	20.1	8.5	20.9	own data
SMNS 1907/634 left	18.3	19.2	7.1	17.8	own data
SMNS 1907/634 right	17	18.8	7.2	17.7	own data
SMNS 1907/636 left	15.5	18.2	7.8	16.9	own data
SMNS 1907/636 right	15.8	18.3	7.8	17.1	own data
SMNS 1907/379 left	15.5	18.2	7.9	19	own data
SMNS AP/124 right	19.5	24.7	9.2	24.5	own data
SMNS 1907/629 left	20.9	23.1	8.2	21.7	own data
SMNS 1907/629 ight	21.2	24.2	8.4	24	own data
SMNS 1909/841 left	19.6	24.2	8.1	23.6	own data
SMNS 1909/841 right	19.9	24.7	8	23.2	own data
SMNS 1914/1551 right	14	16.3	6	14.8	own data
SMNS 1901/0001 left	14.7	16.6	5.9	17.1	own data
SMNS Bruegel ohne Nr., left	19.2	20.3	6.8	17.5	own data
SMNS Bruegel ohne Nr., right	18.8	19.9	6.7	17	own data
Symphalangus syndactylus
SMNS 1905/108, left	10.5	21	5.7	16.3	own data
SMNS 1905/108, right	10.9	21.4	5.7	16.8	own data
SMNS 1910/129, left	13.5	19	5.1	15.5	own data
SMNS 1910/129, right	13.8	25.3	6.2	15.9	own data
SMNS 1904/59, left	11.1	19.4	4.9	14.9	own data
SMNS 1904/59, right	10.9	19	5	14.9	own data
SMNS 1908/432	10.9	19.9	5.7	13.9	own data
SMNS 1908/3560, left	10.1	19.8	5.8	15.9	own data
SMNS 1908/3560, right	11.5	20	5.8	15.9	own data
SMNS 1908/8400, left	10.3	17.1	5	14.1	own data
SMNS 1908/8400, right	9.6	17	5	14	own data
SMNS 1906/161, left	13.2	22.6	6.3	17.5	own data
SMNS 1906/161, right	13.7	22.9	6.3	17.5	own data
SMNS 1908/434	14.3	21.4	6.1	16.6	own data
SMNS 1908/503, left	13	23.9	6.2	18.7	own data
SMNS 1908/503, right	12.1	21.4	6.3	17.8	own data
SMNS 1905/60, left	10.1	19.1	4.6	14.1	own data
SMNS 1905/60, right	10.6	18.2	4.7	14.6	own data
Extant cercopithecoids
Nasalis larvatus
SMNS 1907/3046	16.6	27.2	9.9	18.2	own data
SMNS 1907/3048	16.7	28.4	9.5	18.9	own data
Mandrillus sphinx
RMCA 99.77.M1	11.8	19.6	8.5	14.9	own data
					own data
Papio anubis
RMCA 1286, re		16.7	4.3	11.9	own data
RMCA 1286, li		16.4	4.3	11.5	own data
RMCA 1285	16.9	26.9	12.6	19.5	own data
RMCA 6149	16.8	27	12	19.7	own data
Papio cynocephalus
RMCA 16176, re	15.5	20.5	9.7	15.9	own data
RMCA 16176, li	15.8	21.2	9	16.7	own data
RMCA 17979	13.5	24.5	11.7	19	own data
RMCA 16376	17.2	25	13.1	19.4	own data
Papio hamadryas
RMCA A3.40.M.14, re	12.3	21	9.4	16	own data
RMCA A3.40.M.14, li	12.1	22	8.9	16	own data
Colobus polykomus uellensis
RMCA 36977	11	16.5	6	10.3	own data
Colobus guereza
RMCA 91.12.M.1, re	12.1	17.3	6.9	12.6	own data
RMCA 91.12.M.1, li	10.7	17.7	7.2	12.5	own data
Colobus badios
RMCA 80028M0013	12	15.8	5.9	11.6	own data
Colobus badius orientalis
RMCA 27262, re	12.2	21.6	8.3	14.1	own data
RMCA 27262, li	12.8	22.1	8.4	14.8	own data
Trachypithecus cristatus
RMCA 98-025-M-0011, re	9.8	14.8	5.3	11.9	own data
RMCA 98-025-M-0011, li	10.8	15.3	5.6	11.4	own data
Cercopithecus cephus
RMCA 34186	7.1	10.8	4.7	8.2	own data
Cercopithecus pogonias
RMCA 35094, re	10	15.5	6	10.7	own data
RMCA 35094, li	9.6	15.2	6.2	11.1	own data
Cercopithecus cephus
RMCA 38137	12.1	14.5	4.5	10.9	own data
Cercopithecus sp.
GPIT/MA/uncatalogued, re	10	14.6	6.6	10.8	own data
GPIT/MA/uncatalogued, li	10	14.8	6.6	11	own data

## Sheet: raw data Fig. 9, 10, and 12A
			M2		* body mass calculations according to Gingerich et al. 1982
Specimen ID	Taxon	Clade	MD length	BL width	BM*	ROPA	Protocone angle	Paracone angle
CGM-85795	Aegyptopithecus zeuxis	Propliopith	6.7	9.4	9.56303	24.9077	108.4	65
DPC 1014	Aegyptopithecus zeuxis	Propliopith	6.3	9.007	8.29009	36.9992	101	64.6
DPC 1092	Aegyptopithecus zeuxis	Propliopith	6.38	8.97	8.38721	38.1423	109.9	79.2
DPC 2803	Aegyptopithecus zeuxis	Propliopith	6.327	8.5	7.70252	37.155	96	92.4
DPC 3161	Aegyptopithecus zeuxis	Propliopith	6.581	8.17	7.70002	32.9694	118.3	58.8
DPC 3161	Aegyptopithecus zeuxis	Propliopith	6.591	8.46	8.09372	32.3529	118	63.2
DPC 6100	Aegyptopithecus zeuxis	Propliopith	6.89	8.93	9.26221	36.255	114.6	67
DPC 6100	Aegyptopithecus zeuxis	Propliopith	6.361	8.74	8.06099	29.1667	108.4	70
DPC 6642	Aegyptopithecus zeuxis	Propliopith	6.741	9.06	9.16866	31.2741	121.8	59.9
DPC 6642	Aegyptopithecus zeuxis	Propliopith	6.256	8.84	8.00302	33.1349	120.3	66
BPV-1021	Pliopithecus zhanxiangi	Pliopith	7.1	9.4	10.3537	35.533	99.8	82.5
BPV-1021	Pliopithecus zhanxiangi	Pliopith	6.6	8.9	8.69215	32.1429	100.9	87.8
BPV-1022	Pliopithecus zhanxiangi	Pliopith	6.9	9.3	9.81144	34.2059	99.5	80
BPV-1022	Pliopithecus zhanxiangi	Pliopith	6.8	9.3	9.61715	36.8327	98.8	84.3
BPV-1024	Pliopithecus zhanxiangi	Pliopith	7.4	9.4	10.9577	35.9725	103.1	76
FS 5292	Pliopithecus piveteaui	Pliopith	6.057	7.516	6.13031	28.6076	109.3	72.1
G-1453l	Pliopithecus goeriachensis	Pliopith	6.8	8.2	8.09375	31.875	116.6	76.2
G-1453r	Pliopithecus goeriachensis	Pliopith	7.102	8.255	8.66925	32.8872	110.1	73.6
G-2094c	Pliopithecus goeriachensis	Pliopith	6.4	7.9	7.07788	27.2165	126.8	65.3
G-2095	Pliopithecus goeriachensis	Pliopith	6.7	8.3	8.06394	35.8121	102	80.2
G-2096b	Pliopithecus goeriachensis	Pliopith	7.062	8.3	8.66674	28.3333	111.2	84.9
G-2097	Pliopithecus goeriachensis	Pliopith	7.6	9.3	11.2002	30.3777	106.9	70.7
G-2098	Pliopithecus goeriachensis	Pliopith	7.1	8.8	9.45917	28.9425	110.9	66.1
Individual II	Epipliopithecus vindebonensis	Pliopith	6.3	8.6	7.78121	38.0252	116.6	81.9
Individual II	Epipliopithecus vindebonensis	Pliopith	6.3	8.7	7.90543	32.0594	116.9	69.7
Individual III	Epipliopithecus vindebonensis	Pliopith	6.5	9	8.64353	32.5581	105.1	84
IPS-41718	Pliopithecus canmatensis	Pliopith	6.2	7.5	6.311	32.4642	116.8	70.5
Meigne	Pliopithecus piveteaui	Pliopith	5.363	6.276	4.05324	28.9037	124.5	65.7
Mörgen01 (NMA 2005/429/1927)	Pliopithecus sp.	Pliopith	5.743	7.2	5.37345	33.7989	111.8	75.5
Mörgen02 (NMA 2005/427/1927)	Pliopithecus sp.	Pliopith	5.558	6.8	4.75076	31.9892	114.1	77.9
Pont Boutard	Pliopithecus piveteaui	Pliopith	5.378	6.707	4.45638	26.4516	117.2	72.1
Tiefenried (NMA 2005/426/1633)	Pliopithecus sp.	Pliopith	6.242	8.4	7.4395	29.5806	113.3	79.5
IPS-1724d	Barberapithecus	Crouzeliid	5.6	6.9	4.89698	29.1176	113.7	66.6
IPS-1724e	Barberapithecus	Crouzeliid	5.6	7.1	5.09248	29.0667	111.2	71.5
NMW 6089a	Anapithecus	Crouzeliid	7.933	9.606	12.4165	32.5409	118.4	82.5
NMW 6089b	Anapithecus	Crouzeliid	7.989	9.462	12.28	30.9668	114.1	67
MNHM PW 2016/222-LS	Anapithecus	Crouzeliid	8.2	8.5	10.9879	30.563	126	68
PA-860	Laccopithecus	Crouzeliid	7.8	10	12.8191	36.1481	116	64.8
PA-876	Laccopithecus	Crouzeliid	7.8	10.2	13.1716	34.3023	109.85	73.3
RUD 71	Anapithecus	Crouzeliid	8.1	9.5	12.5833	29.8387	116.6	67.7
RUD 71	Anapithecus	Crouzeliid	8.3	8.9	11.8984	29.3245	120.7	68.5
RUD 83	Anapithecus	Crouzeliid	7.4	8.6	9.70059	27.4686	114	61.7
RUD 90	Anapithecus	Crouzeliid	8.2	8.6	11.1654	30.5281	114.2	74.9
RUD 97	Anapithecus	Crouzeliid	7.862	8.915	11.0722	27.9605	120.7	67.8
RUD 178	Anapithecus	Crouzeliid	7.4	8.771	9.96581	30.2326	122.73	65.4
RUD 269	Anapithecus	Crouzeliid	7.6	9.11	10.8879	30.0518	113.3	64.2
V18115.35	Fanchangia	Crouzeliid	8.213	10.2	14.1364	28.9398	109.5	81.2
V18115.36	Fanchangia	Crouzeliid	9	10.3	16.24	32.4538	109	67.9
V18115.37	Fanchangia	Crouzeliid	8.3	10.4	14.7286	25	99	49
V18115.48	Fanchangia	Crouzeliid	8.4	10.3	14.7753	24.6319	103.4	71.9
V18115.49	Fanchangia	Crouzeliid	8.473	9.9	14.1618	26.9394	117.1	70.9
V18115.51	Fanchangia	Crouzeliid	7.9	10	13.0448	28.0374	122.9	72.8
IPS 58443	Pliobates	Pliobates	5.3	6.867	4.51145	39.1167	107.8	66.7
Col. Dub. 11680-45	Symphalangus syn. subfossilis	Hylobatid	9.2	9	13.912	43.4524	98.1	86.2
MCZ 36032	Symphalangus syndactylus	Hylobatid	7.24	6.9	6.9623	40.6015	96.9	75.4
Col. Dub. 11685	Hylobates. sp	Hylobatid	6.7	6.7	6.01357	48.7252	96.2	75.7
AMNH 106677	Hylobates agilis	Hylobatid	6.4	6.2	5.07845	45.3757	100.3	76.6
AMNH 106675	Hylobates agilis	Hylobatid	5.9	5.8	4.14621	40	110.3	73.7
AMNH 106676	Hylobates agilis	Hylobatid	5.9	5.71	4.05832	49.505	98	67.5
AMNH 106572	Hylobates agilis	Hylobatid	5.1	5.37	3.05579	54.3568	102.9	68.6
AMNH 87251	Hylobates leucogenys	Hylobatid	6.4	6.5	5.41808	40.0531	93.8	99.3
AMNH 87251	Hylobates leucogenys	Hylobatid	6.4	6.6	5.5326	40.4509	93.7	93.1
MCZ:41411	Hylobates lar	Hylobatid	5.7	5.9	4.04859	45.0549	82.2	82
MCZ:41411	Hylobates lar	Hylobatid	5.8	6.12	4.35947	49.3506	101.1	70.7
MCZ:41416	Hylobates lar	Hylobatid	5.5	5.99	3.93604	50.365	93.9	87.3
MCZ:41416	Hylobates lar	Hylobatid	6	6.18	4.62817	50.7645	99.6	87.5
MCZ 41421	Hylobates lar	Hylobatid	6.4	6.6	5.5326	46.8493	98.6	84.7
MCZ 41440	Hylobates lar	Hylobatid	5.5	6.5	4.40226	47.8114	92.7	87.3
MCZ 41452	Hylobates lar	Hylobatid	5.2	5.2	3.00287	55.042	105	79.7
MCZ 41452	Hylobates lar	Hylobatid	6.5	7.1	6.24601	44.5652	90	78
MCZ 41460	Hylobates lar	Hylobatid	6.2	6.7	5.40738	43.6111	94.4	79.3
MCZ 41469	Hylobates lar	Hylobatid	6.3	6.6	5.41451	45.8791	95.7	78.9
MCZ 41493	Hylobates lar	Hylobatid	5.4	6.3	4.11305	47.9167	92.2	73.8
MCZ 38018	Pan paniscus	Hominid (extant)	9.4	10.52	17.7433	49.3258	98	81
AMNH L16	Pan troglodytes	Hominid (extant)	10.4	12.1	24.6854	44.6553	96.7	68.2
AMNH 167342	Pan troglodytes	Hominid (extant)	10.06	10.9	20.4419	57.5758	96	64.8
AMNH 167343	Pan troglodytes	Hominid (extant)	10.7	11.4	23.6539	49.049	103	61
AMNH 51204	Pan troglodytes	Hominid (extant)	10.2	9.9	18.2596	49.3827	98.3	72.7
AMNH 51205	Pan troglodytes	Hominid (extant)	10	10.1	18.2645	50.3727	98.2	72.6
MCZ 17702	Pan troglodytes	Hominid (extant)	8.4	8.9	12.0952	45.3292	107.3	74
MCZ 9493	Pan troglodytes	Hominid (extant)	10.5	11	21.9495	44.3416	82.5	86.3
MCZ 46414	Pan troglodytes	Hominid (extant)	10.7	12.1	25.6661	53.9027	96.4	71.2
MCZ 15312	Pan troglodytes	Hominid (extant)	10	10.8	20.0207	49.6166	90.9	79.2
AMNH L14	Pan troglodytes	Hominid (extant)	10.1	11.5	22.1189	52.0408	92.1	81.2
AMNH 51204	Pan troglodytes	Hominid (extant)	9.9	10.7	19.4968	49.4054	97.9	75.9
SBU 94-1	Pan troglodytes	Hominid (extant)	11	10.8	22.8132	51.8443	101.7	68.9
AGH 06	Pan troglodytes	Hominid (extant)	9.2	11.2	18.7718	54.7018	90.3	70.7
AMNH:A:99-9686	Gorilla gorilla	Hominid (extant)	17.6	16	74.4191	49.5868	85.3	86.8
MCZ:14750	Gorilla gorilla	Hominid (extant)	14.5	15.13	52.8617	50.6812	85	76
MCZ:14750	Gorilla gorilla	Hominid (extant)	15.4	15.08	57.148	48.8152	87.3	77.4
MCZ:26850	Gorilla gorilla	Hominid (extant)	16.4	15.78	66.2873	54.4397	90	75
MCZ 38326	Gorilla gorilla	Hominid (extant)	15.9	14.83	58.3533	54.0759	96.2	73.7
MCZ 38327	Gorilla gorilla	Hominid (extant)	16.5	14.51	59.5834	48.566	100.8	75.3
AMNH:A:99-9687	Gorilla gorilla	Hominid (extant)	15.1	14.7	53.7169	53.0334	83.1	74.4
MCZ 37266	Gorilla gorilla	Hominid (extant)	15.5	14.4	54.1251	52.8529	96.8	81.9
MCZ 46325	Gorilla gorilla	Hominid (extant)	14.8	14.9	53.2367	50.1057	89.4	79.3
UCLA 2367	Gorilla gorilla	Hominid (extant)	15.9	15.2	60.357	51.7569	91.3	87.7
AGH 02	Gorilla gorilla gorilla	Hominid (extant)	17.1	15.6	69.0992	51.4069	96.9	72
AGH 03	Gorilla gorilla gorilla	Hominid (extant)	12.8	12	32.4372	65.053	98.3	68.1
AGH 04	Gorilla gorilla gorilla	Hominid (extant)	15.2	12.3	42.4603	56.1732	106.6	73.2
AGH 05	Gorilla gorilla gorilla	Hominid (extant)	12.5	13.1	35.4092	57.0652	85.6	71
AGH 08	Gorilla gorilla gorilla	Hominid (extant)	17.5	16.1	74.4734	48.9695	94.2	77.7
AGH 09	Gorilla gorilla gorilla	Hominid (extant)	16	14.9	59.2376	56.1792	97.7	67.5
AGH 12	Gorilla gorilla gorilla	Hominid (extant)	15.3	13.9	50.6577	54.6688	101.8	77.2
AGH 14	Gorilla gorilla gorilla	Hominid (extant)	19.6	16.6	90.704	46.9844	98.7	67.4
AGH 15	Gorilla gorilla gorilla	Hominid (extant)	18.3	17.1	85.9905	51.6415	100	75.8
AGH 16	Gorilla gorilla gorilla	Hominid (extant)	17.1	16.7	75.8602	54.5309	92.5	80.7
AGH 17	Gorilla gorilla gorilla	Hominid (extant)	18.4	15	72.3991	54.0738	108.7	75.8
AGH 18	Gorilla gorilla gorilla	Hominid (extant)	18	16.9	82.721	49.6364	103.2	77.4
AGH 21	Gorilla gorilla gorilla	Hominid (extant)	13.1	12.7	36.1877	57.7698	98.6	71.6
AGH 23	Gorilla gorilla gorilla	Hominid (extant)	14.3	15	51.2558	61.287	92.1	81.6
AMNH 167338	Gorilla gorilla gorilla	Hominid (extant)	14.5	14.4	49.399	48.5126	94.2	74
MCZ 37265	Gorilla gorilla gorilla	Hominid (extant)	16.2	15.7	64.73	52.5866	101	71
GPIT/MA/13005	Buronius	Hominid	7.7	8.6	10.2434	45.294	99	66
GPIT/MA/10000-01	Danuvius	Hominid	11.5	14	34.5971	39.8146	110	62
GPIT/MA/10002-07	Danuvius	Hominid	11.1	12.7	28.8397	42.0054	104	62
RUD 44	Rudapithecus	Hominid	11.1	12.3	27.6026	35.8478	106	67
RUD 140	Rudapithecus	Hominid	11.4	11.5	26.1098	37.0359	109	67
RUD 13	Rudapithecus	Hominid	10.4	11.9	24.1281	35	88	67
RUD 15	Rudapithecus	Hominid	10.1	11.7	22.6476	36.7712	106	60
RUD 58	Rudapithecus	Hominid	8.8	10.4	15.9575	27	94	72
RUD 85	Rudapithecus	Hominid	13.1	13.3	38.5502	35.2648	103	68
Alsötelekas	Rudapithecus	Hominid	8.7	10	14.8878	29.5436	97	71
RUD 200	Rudapithecus	Hominid	9.8	10.65	19.1045	35.0667	99	67
IPS 1798 (crusa)	Hispanopithecus	Hominid	9.1	10.4	16.7074	41.3569	100	70
IPS 58339	Hispanopithecus	Hominid	10.8	11.6	24.535	38.2129	89	60
IPS 18000	Hispanopithecus	Hominid	10.8	11.6	24.535	44.0865	93	66
IPS 1794	Hispanopithecus	Hominid	9.6	10	17.0372	39.7586	94	61
IPS 1815	Hispanopithecus	Hominid	9.5	11.1	19.3759	32.6479	88	60
IPS 1820	Hispanopithecus	Hominid	10.6	12	25.0516	30.198	89	56
IPS 1771	Hispanopithecus	Hominid	8.6	11.5	17.7463	35.2658	90	64
IPS 1821	Hispanopithecus	Hominid	9.6	11	19.4137	35.8948	96	64
IPS 21350	Pierolapithecus	Hominid	11	12.05	26.5062	31.3408	96	65
IPS 35027	Anoiapithecus	Hominid	9.3	11.7	20.2267	35.1172	103	72
IPS 43000	Anoiapithecus	Hominid	11	12	26.3557	31.8901	90	71
IPS 35026	Dryopithecus	Hominid	12.1	13.8	36.3696	35.9534	93	70
FSL 213981	Dryopithecus	Hominid	8.8	10.8	16.8043	28.5838	109	66
IPS 1781	Dryopithecus	Hominid	11.2	11.5
GPIT/MA/2122	Swabian	Hominid	10.7	11.4	23.6539	35.1153	103	70
GPIT/MA/2125	Swabian	Hominid	10.4	11.3	22.4771	39.1231	102	74
Hooijer 1960	Siamang	Hylobatid	9.1	8.6	12.8777
Hooijer 1960	Siamang	Hylobatid	8.5	8.6	11.7288
Hooijer 1960	Siamang	Hylobatid	8.8	9	13.09
Hooijer 1960	Siamang	Hylobatid	9.7	9	14.9581
Hooijer 1960	Siamang	Hylobatid	8.4	8.5	11.3568
Hooijer 1960	Siamang	Hylobatid	8.9	9	13.2943
Hooijer 1960	Siamang	Hylobatid	8.7	9	12.8867
Hooijer 1960	Siamang	Hylobatid	8	7.9	9.60882
Hooijer 1960	Siamang	Hylobatid	8.9	8.8	12.8912
Hooijer 1960	Siamang	Hylobatid	8.5	8.3	11.1719
Hooijer 1960	Siamang	Hylobatid	9.4	9	14.328
Hooijer 1960	Siamang	Hylobatid	9.2	8.8	13.4902
Hooijer 1960	Siamang	Hylobatid	8.3	8.2	10.6353
Hooijer 1960	Siamang	Hylobatid	9	8.7	12.8867
Hooijer 1960	Siamang	Hylobatid	10	9	15.5955
Hooijer 1960	Siamang	Hylobatid	9.3	8.7	13.4788
Hooijer 1960	Siamang	Hylobatid	8.7	8.8	12.496
Hooijer 1960	Siamang	Hylobatid	9	9.2	13.912
Hooijer 1960	Siamang	Hylobatid	9	8.7	12.8867
Hooijer 1960	Siamang	Hylobatid	9.3	9.1	14.3349
Hooijer 1960	Siamang	Hylobatid	9.1	9.7	15.1863
Hooijer 1960	Siamang	Hylobatid	8.4	8.2	10.8112
Hooijer 1960	Siamang	Hylobatid	9.5	9.1	14.759
Hooijer 1960	Siamang	Hylobatid	8.8	9.2	13.4902
Hooijer 1960	Siamang	Hylobatid	9.3	8.7	13.4788
Hooijer 1960	Siamang	Hylobatid	8.7	9	12.8867
Hooijer 1960	Siamang	Hylobatid	8.3	8.4	10.9923
Hooijer 1960	Siamang	Hylobatid	8.3	8.7	11.5336
Hooijer 1960	Siamang	Hylobatid	7.9	8.2	9.93944
Hooijer 1960	Siamang	Hylobatid	8.5	8.5	11.5424
Hooijer 1960	Siamang	Hylobatid	9.2	8.5	12.8641
Hooijer 1960	Siamang	Hylobatid	8.5	9.5	13.4423
Hooijer 1960	Siamang	Hylobatid	8.8	9	13.09
Hooijer 1960	Siamang	Hylobatid	8.1	8.5	10.8048
Hooijer 1960	Siamang	Hylobatid	8.4	8.8	11.9094
Hooijer 1960	Siamang	Hylobatid	8.3	8.3	10.8134
Hooijer 1960	Siamang	Hylobatid	8	8.4	10.4516
Hooijer 1960	Siamang	Hylobatid	8.5	8.2	10.9879
Hooijer 1960	Siamang	Hylobatid	9.1	8.9	13.497
Hooijer 1960	Siamang	Hylobatid	9.1	8.7	13.0833
Hooijer 1960	Siamang	Hylobatid	8	8.1	9.94364
Hooijer 1960	Siamang	Hylobatid	9.2	8.5	12.8641
Hooijer 1960	Siamang	Hylobatid	8.6	8.5	11.7288
Hooijer 1960	Siamang	Hylobatid	9	8.7	12.8867
Hooijer 1960	Siamang	Hylobatid	9.2	9	13.912
Hooijer 1960	Siamang	Hylobatid	8.7	8.8	12.496
Hooijer 1960	Siamang	Hylobatid	8.8	8.6	12.2996
Hooijer 1960	Siamang	Hylobatid	9.2	9.1	14.1242
Hooijer 1960	Siamang	Hylobatid	9.6	8.9	14.5232
Hooijer 1960	Siamang	Hylobatid	9.4	8.7	13.6777
Hooijer 1960	Siamang	Hylobatid	9	8.5	12.4826
Hooijer 1960	Siamang	Hylobatid	9.6	9.1	14.9722
Hooijer 1960	Siamang	Hylobatid	9.1	8.4	12.4692
Hooijer 1960	Siamang	Hylobatid	9.7	9.3	15.6454
Hooijer 1960	Siamang	Hylobatid	9.3	9.3	14.7683
Hooijer 1960	Siamang	Hylobatid	9.3	9.5	15.2052
Hooijer 1960	Siamang	Hylobatid	9.1	9.4	14.5465
Hooijer 1960	Siamang	Hylobatid	9.3	9	14.1196
Hooijer 1960	Siamang	Hylobatid	9.3	8.8	13.6915
Hooijer 1960	Siamang	Hylobatid	9.3	9.1	14.3349
Hooijer 1960	Siamang	Hylobatid	8.1	7.8	9.60466
Hooijer 1960	Siamang	Hylobatid	8.5	8.2	10.9879
Hooijer 1960	Siamang	Hylobatid	8.7	8.3	11.5336
Hooijer 1960	Siamang	Hylobatid	8.5	8.5	11.5424
Hooijer 1960	Siamang	Hylobatid	9.6	8.7	14.078
Hooijer 1960	Siamang	Hylobatid	8.4	8.7	11.7244
Hooijer 1960	Siamang	Hylobatid	9.2	8.9	13.7007
Hooijer 1960	Siamang	Hylobatid	8	8.5	10.6225
Hooijer 1960	Siamang	Hylobatid	8.2	8.5	10.9879
Hooijer 1960	Siamang	Hylobatid	9.1	9	13.7052
Hooijer 1960	Siamang	Hylobatid	9.6	9.7	16.3409
Hooijer 1960	Siamang	Hylobatid	8.9	8.3	11.8984
Hooijer 1960	Siamang	Hylobatid	9.5	9.3	15.2052
Hooijer 1960	Siamang	Hylobatid	9	9	13.4993
Hooijer 1960	Siamang	Hylobatid	9.2	8.3	12.4513
Hooijer 1960	Siamang	Hylobatid	8.9	8.4	12.0952
Hooijer 1960	Siamang	Hylobatid	8.3	8.2	10.6353
Hooijer 1960	Siamang	Hylobatid	8.1	8.7	11.1546
Hooijer 1960	Siamang	Hylobatid	9	8.5	12.4826
Wolpoff, 1971	Pan	Hominid	10.5	10.9	21.6766
Wolpoff, 1971	Pan	Hominid	8.9	8.7	12.6909
Wolpoff, 1971	Pan	Hominid	10	11	20.5303
Wolpoff, 1971	Pan	Hominid	10	9.2	16.0723
Wolpoff, 1971	Pan	Hominid	10.4	11.3	22.4771
Wolpoff, 1971	Pan	Hominid	9.7	9.2	15.4154
Wolpoff, 1971	Pan	Hominid	9.3	9.4	14.9863
Wolpoff, 1971	Pan	Hominid	11.1	10.9	23.3913
Wolpoff, 1971	Pan	Hominid	10.7	9.1	17.3712
Wolpoff, 1971	Pan	Hominid	9.2	9.2	14.3373
Wolpoff, 1971	Pan	Hominid	9.2	8.5	12.8641
Wolpoff, 1971	Pan	Hominid	9.9	9.5	16.5649
Wolpoff, 1971	Pan	Hominid	10.5	11.6	23.6061
Wolpoff, 1971	Pan	Hominid	10.4	10.2	19.5347
Wolpoff, 1971	Pan	Hominid	10.1	9.5	17.0251
Wolpoff, 1971	Pan	Hominid	9.8	11.2	20.469
Wolpoff, 1971	Pan	Hominid	10.6	10.7	21.4098
Wolpoff, 1971	Pan	Hominid	9.4	9.1	14.5465
Wolpoff, 1971	Pan	Hominid	10.2	10	18.5127
Wolpoff, 1971	Pan	Hominid	10.4	10.7	20.8583
Wolpoff, 1971	Pan	Hominid	9	9.6	14.7473
Wolpoff, 1971	Pan	Hominid	10.5	10.3	20.0588
Wolpoff, 1971	Pan	Hominid	10	10	18.0172
Wolpoff, 1971	Pan	Hominid	11	10.4	21.6636
Wolpoff, 1971	Pan	Hominid	10.7	10.1	20.0384
Wolpoff, 1971	Pan	Hominid	9.8	11.4	20.9714
Wolpoff, 1971	Pan	Hominid	10.1	9.3	16.536
Wolpoff, 1971	Pan	Hominid	10.1	10.5	19.5271
Wolpoff, 1971	Pan	Hominid	11.5	11	24.8629
Wolpoff, 1971	Pan	Hominid	10.8	10.7	21.9651
Wolpoff, 1971	Pan	Hominid	9.2	10.1	16.2929
Wolpoff, 1971	Pan	Hominid	10.8	10	20.0207
Wolpoff, 1971	Pan	Hominid	9.9	9.5	16.5649
Wolpoff, 1971	Pan	Hominid	10.5	9.7	18.4754
Wolpoff, 1971	Pan	Hominid	9.6	9.6	16.1106
Wolpoff, 1971	Pan	Hominid	9.3	9.3	14.7683
Wolpoff, 1971	Pan	Hominid	9.2	10.9	18.0864
Wolpoff, 1971	Pan	Hominid	9.9	9.9	17.5278
Wolpoff, 1971	Pan	Hominid	10.1	10.8	20.2954
Wolpoff, 1971	Pan	Hominid	10.5	10.5	20.5943
Wolpoff, 1971	Pan	Hominid	10	11.3	21.3013
Wolpoff, 1971	Pan	Hominid	10.3	11	21.3788
Wolpoff, 1971	Pan	Hominid	10.3	11.7	23.2643
Wolpoff, 1971	Pan	Hominid	9.7	10.2	17.7561
Wolpoff, 1971	Pan	Hominid	11.7	11.6	27.3785
Wolpoff, 1971	Pan	Hominid	10.6	10.3	20.3209
Wolpoff, 1971	Pan	Hominid	10	11.6	22.0798
Wolpoff, 1971	Pan	Hominid	10	10.7	19.7671
Wolpoff, 1971	Pan	Hominid	11.3	10.4	22.4771
Wolpoff, 1971	Pan	Hominid	9.2	8.7	13.2806
Wolpoff, 1971	Pan	Hominid	9.5	10.1	17.0251
Wolpoff, 1971	Pan	Hominid	11.1	11.1	23.9813
Wolpoff, 1971	Pan	Hominid	10.1	10	18.2645
Wolpoff, 1971	Pan	Hominid	11.5	11.2	25.4843
Wolpoff, 1971	Pan	Hominid	10.4	10.8	21.1258
Wolpoff, 1971	Pan	Hominid	10	10.6	19.5145
Wolpoff, 1971	Pan	Hominid	10.2	10	18.5127
Wolpoff, 1971	Pan	Hominid	10	9.9	17.7708
Wolpoff, 1971	Pan	Hominid	9.7	10.3	17.995
Wolpoff, 1971	Pan	Hominid	10.6	12	25.0516
Wolpoff, 1971	Pan	Hominid	9.7	12.1	22.4378

## Sheet: raw data Fig. 7 and 9A+B
Note: Figure 7 involves only lengths. Specimens without measureable breadths were only used in figure 7.
	Taxon	Specimen ID	tooth position	p4 MD							averages	p4 MD	M2 MD	p4/M2
Can Mata	Anoiapithecus	IPS 43000	p4	7.6							Buronius	5.9	7.7	0.766234
Can Mata	Anoiapithecus	IPS 43000	p4	7.8							Anoiapithecus	7.7	11	0.7
Hammerschmiede 5	Buronius	GPIT MA13004	p4	5.9							Dryopithecus	7.7	12.1	0.636364
Rudabanya	Rudapithecus	RUD 2	p4	7.4							Rudapithecus	7.34	10.7	0.685981
Rudabanya	Rudapithecus	RUD 14	p4	8.9							Hispanopithecus	7.38333	10.1	0.731023
Rudabanya	Rudapithecus	RUD 17	p4	7.4							Pan	8	10.1	0.792079
Rudabanya	Rudapithecus	RUD 212	p4	6.6							Gorilla	11	15.3	0.718954
Rudabanya	Rudapithecus	RUD 212	p4	6.4							Pongo	10.1	12.3	0.821138
Saint-Gaudens	Dryopithecus	Harlé 44	p4	8							Ekembo	6.84167	9.5	0.720175
Sankt Stefan	Dryopithecus	LMK-Pal 5508	p4	7.3							Anapithecus	6.49286	7.8	0.832418
Saint-Gaudens	Dryopithecus	MNHNP 1872-2	p4	7.8							Symphalangus	6.85	8.9	0.769663
Saint-Gaudens	Dryopithecus	MNHNP AC 36	p4	7.7							Buronius/Danuvius	5.9	11.3	0.522124
Can Ponsic	Hispanopithecus	IPS 1781	p4	7.4
La Tarumba	Hispanopithecus	IPS 1803	p4	7.2
Can Llobaterres	Hispanopithecus	IPS 1764	p4	7.9
Can Llobaterres	Hispanopithecus	IPS 1775	p4	7.2
Can Llobaterres	Hispanopithecus	IPS 1776	p4	7.5
Can Feu	Hispanopithecus	IPS 34575b	p4	7.1
Rusinga	Ekembo	M16647	p4	5.46
Rusinga	Ekembo	RU1676	p4	6.9
Rusinga	Ekembo	RU1714	p4	7.3
Rusinga	Ekembo	RU1733	p4	5.7
Rusinga	Ekembo	RU2088	p4	5.2
Rusinga	Ekembo	RU7290	p4	4.9
Rusinga	Ekembo	RU14234	p4	5.5
Rusinga	Ekembo	MW43	p4	5.7
Rusinga	Ekembo	RU1674	p4	6.4
Rusinga	Ekembo	RU1705	p4	4.3
Rusinga	Ekembo	RU1718	p4	6.4
Rusinga	Ekembo	RU2036	p4	4.6
Rusinga	Ekembo	RU2037	p4	6.6
Rusinga	Ekembo	RU16000	p4	6.4
Rusinga	Ekembo	RU39000	p4	5.6
				p4 MD	M2 MD	M2 BL	MD*BL	MD/BL
Hammerschmiede 5	Buronius		M2		7.7	8.6	66.22	0.895349
Can Mata	Anoiapithecus	IPS 43000	M2		11.3	11.8	133.34	0.957627
Can Mata	Anoiapithecus	IPS 43000	M2		10.7	12.1	129.47	0.884298
Can Llobaterres	Hispanopithecus	IPS 1794	M2		9.6
Can Llobaterres	Hispanopithecus	IPS 18000	M2		10.7	11.6	124.12	0.922414
Can Llobaterres	Hispanopithecus	IPS 18000	M2		10.9	11.5	125.35	0.947826
Can Ponsic	Hispanopithecus	IPS 1798	M2		9.1	10.4	94.64	0.875
Can Ponsic	Hispanopithecus	IPS 1820	M2		10.6	12	127.2	0.883333
Can Ponsic	Hispanopithecus	IPS 1821	M2		9.6	11	105.6	0.872727
Can Mata	Dryopithecus	IPS 35026	M2		12.1
Danuvius	Hammershmiede 5	GPIT MA10000-01	M2		11.5	14	161	0.821429
Danuvius	Hammershmiede 5	GPIT MA10002-07	M2		11.1	12.7	140.97	0.874016
Hominidae indet.	Melchingen	GPIT MA2122	M2		10.7	11.4	121.98	0.938596
Can Mata	Pierolapithecus	IPS 21350	M2		11.25	11.9	133.875	0.945378
Can Mata	Pierolapithecus	IPS 21350	M2		10.8	12.2	131.76	0.885246
Alsötelekas	Rudapithecus	unnumbered	M2		8.7	10	87	0.87
Rudabanya	Rudapithecus	RUD 12	M2		10.4	11.9	123.76	0.87395
Rudabanya	Rudapithecus	RUD 44	M2		11.1	12.3	136.53	0.902439
Rudabanya	Rudapithecus	RUD 77	M2		9.8	10.9	106.82	0.899083
Rudabanya	Rudapithecus	RUD 82	M2		13.1	13.3	174.23	0.984962
Rudabanya	Rudapithecus	RUD 140	M2		11.4	11.5	131.1	0.991304
Rudabanya	Rudapithecus	RUD 200	M2		9.7	10.6	102.82	0.915094
Rudabanya	Rudapithecus	RUD 200	M2		9.9	10.7	105.93	0.925234
Rusinga	Ekembo	M16647	M2		12.05	13.36	160.988	0.901946
Rusinga	Ekembo	RU1671	M2		7.8	9.8	76.44	0.795918
Rusinga	Ekembo	RU1676/1677	M2		12	13.3	159.6	0.902256
Rusinga	Ekembo	RU1861	M2		8.8	10.3	90.64	0.854369
Rusinga	Ekembo	RU1873	M2		8.5	10.6	90.1	0.801887
Rusinga	Ekembo	RU1904	M2		8.5	9.1	77.35	0.934066
Rusinga	Ekembo	RU2088	M2		9.7	11	106.7	0.881818
Rusinga	Ekembo	RU7290	M2		9.4	10.9	102.46	0.862385
Rusinga	Ekembo	RU1672	M2		8.4	9.4	78.96	0.893617
Rusinga	Ekembo	RU1674	M2		10	11.9	119	0.840336
Rusinga	Ekembo	RU1696	M2		11	12.1	133.1	0.909091
Rusinga	Ekembo	RU1721	M2		10.8	12.4	133.92	0.870968
Rusinga	Ekembo	RU1747	M2		8.9	10.9	97.01	0.816514
Rusinga	Ekembo	RU1803	M2		10.6	11.7	124.02	0.905983
Rusinga	Ekembo	RU1835	M2		9.1	10.8	98.28	0.842593
Rusinga	Ekembo	RU1954	M2		7.9	9.2	72.68	0.858696
Rusinga	Ekembo	RU1973	M2		8.2	9.2	75.44	0.891304
Rusinga	Ekembo	RU2016	M2		8.5	10.1	85.85	0.841584
Rusinga	Ekembo	RU2026	M2		9.6	11.7	112.32	0.820513
Rusinga	Ekembo	RU2036	M2		8.3	10.2	84.66	0.813725
Rusinga	Ekembo	RU14243	M2		9.7	12	116.4	0.808333
Rusinga	Ekembo	RU16000	M2		10.8	11.8	127.44	0.915254
Rusinga	Ekembo	RU17381	M2		8.3	9.7	80.51	0.85567
Rusinga	Ekembo	RU39000	M2		10.9	12.5	136.25	0.872
Rusinga	Ekembo	KPSI	M2		11	11.6	127.6	0.948276
Rusinga	Ekembo	KPSIII	M2		8.5	10.4	88.4	0.817308
Can Mata	Pliobates catalonae	IPS 58443	M2		5.3	6.867	36.3951	0.771807
Fayyum	Aegyptopithecus zeuxis	CGM-85795	M2		5.434	7.088	38.5162	0.766648
Fayyum	Aegyptopithecus zeuxis	DPC 1014	M2		6.3	9.007	56.7441	0.699456
Fayyum	Aegyptopithecus zeuxis	DPC 1092	M2		6.38	8.97	57.2286	0.71126
Fayyum	Aegyptopithecus zeuxis	DPC 2803	M2		6.327	8.5	53.7795	0.744353
Fayyum	Aegyptopithecus zeuxis	DPC 3161	M2		6.591	8.46	55.7599	0.779078
Fayyum	Aegyptopithecus zeuxis	DPC 3161	M2		6.581	8.17	53.7668	0.805508
Fayyum	Aegyptopithecus zeuxis	DPC 6100	M2		6.89	8.93	61.5277	0.771557
Fayyum	Aegyptopithecus zeuxis	DPC 6100	M2		6.361	8.74	55.5951	0.727803
Fayyum	Aegyptopithecus zeuxis	DPC 6642	M2		6.256	8.84	55.303	0.707692
Fayyum	Aegyptopithecus zeuxis	DPC 6642	M2		6.741	9.06	61.0735	0.74404
Sihong	Dionysopithecus shuangouensis	V5597	M2		5.3	6.059	32.1127	0.874732
Sihong	Dionysopithecus shuangouensis	PA-1042	M2		4.9	6.7	32.83	0.731343
Sihong	Dionysopithecus shuangouensis	PA-1043	M2		5.2	6.5	33.8	0.8
Sihong	Dionysopithecus shuangouensis	PA-1044	M2		5.8	6.8	39.44	0.852941
Sihong	Dionysopithecus shuangouensis	PA-1047	M2		4.718	6.3	29.7234	0.748889
Sihong	Dionysopithecus shuangouensis	PA-1048	M2		5.2	6.6	34.32	0.787879
Sihong	Dionysopithecus shuangouensis	PA-1049	M2		5.5	6.7	36.85	0.820896
Sihong	Platodontopithecus	PA-850	M2		7.1	9.2	65.32	0.771739
Meigne	Pliopithecus piveteaui	F-Meigne	M2		5.363	6.276	33.6582	0.854525
Pont Boutard	Pliopithecus piveteaui	F-3703	M2		5.378	6.707	36.0702	0.801849
unknown	Pliopithecus piveteaui	F-5292	M2		6.057	7.516	45.5244	0.805881
Can Mata	Pliopithecus canmatensis	IPS-41718	M2		6.2	7.5	46.5	0.826667
Devinska Nova Ves	Epipliopithecus vindebonensis	IND-2	M2		5.763	7.946	45.7928	0.725271
Devinska Nova Ves	Epipliopithecus vindebonensis	IND-3	M2		6.554	8.356	54.7652	0.784347
Göriach	Pliopithecus goeriachensis	G-1453	M2		7.102	8.255	58.627	0.860327
Göriach	Pliopithecus goeriachensis	G-2094c	M2		6.4	7.9	50.56	0.810127
Göriach	Pliopithecus goeriachensis	G-2095	M2		7	8.8	61.6	0.795455
Göriach	Pliopithecus goeriachensis	G-2096b	M2		7.062	8.8	62.1456	0.8025
Göriach	Pliopithecus goeriachensis	G-2095	M2		6.934	8.293	57.5037	0.836127
Göriach	Pliopithecus goeriachensis	G-2097	M2		7.4	8.9	65.86	0.831461
Göriach	Pliopithecus goeriachensis	G-2098	M2		7.3	8.7	63.51	0.83908
Tong Xin	Pliopithecus zhanxiangi	BPV-1021	M2		6.6	8.9	58.74	0.741573
Tong Xin	Pliopithecus zhanxiangi	BPV-1022	M2		6.9	9.3	64.17	0.741935
Mörgen	Pliopithecus sp.	Tiefenried	M2		6.242	8.4	52.4328	0.743095
Mörgen	Pliopithecus sp.	Mörgen01	M2		5.743	7.2	41.3496	0.797639
Tiefenried	Pliopithecus sp.	Mörgen02	M2		5.558	6.8	37.7944	0.817353
Castell de Barbera	Barberapithecus	IPS-1724d	M2		5.6	6.9	38.64	0.811594
Castell de Barbera	Barberapithecus	IPS-1724e	M2		5.6	7.1	39.76	0.788732
Lufeng	Laccopithecus robustus	PA-860	M2		7.8	10	78	0.78
Lufeng	Laccopithecus robustus	PA-876	M2		7.8	10.2	79.56	0.764706
Lufeng	Laccopithecus robustus	PA-877b	M2		6.8	8.3	56.44	0.819277
Lufeng	Laccopithecus robustus	PA-1090	M2		6.7	8.4	56.28	0.797619
Lufeng	Laccopithecus robustus	PA-1099	M2		7.3	9	65.7	0.811111
Lufeng	Laccopithecus robustus	PA-1101	M2		7	8.7	60.9	0.804598
Lufeng	Laccopithecus robustus	PA-1102	M2		6.8	7.9	53.72	0.860759
Lufeng	Laccopithecus robustus	PA-1103	M2		7.9	8.8	69.52	0.897727
Lufeng	Laccopithecus robustus	PA-1104	M2		7.5	8.5	63.75	0.882353
Lufeng	Laccopithecus robustus	PA-1116	M2		7.7	8	61.6	0.9625
Lufeng	Laccopithecus robustus	PA-1121L	M2		8.5	10.7	90.95	0.794393
Lufeng	Laccopithecus robustus	PA-1121R	M2		8.1	10	81	0.81
Fanchang	Fanchangia jini	V18115.35	M2		8.213	10.2	83.7726	0.805196
Fanchang	Fanchangia jini	V18115.36	M2		9	10.3	92.7	0.873786
Fanchang	Fanchangia jini	V18115.37	M2		8.3	10.4	86.32	0.798077
Fanchang	Fanchangia jini	V18115.48	M2		8.4	10.3	86.52	0.815534
Fanchang	Fanchangia jini	V18115.49	M2		8.473	9.9	83.8827	0.855859
Fanchang	Fanchangia jini	V18115.51	M2		7.9	10	79	0.79
Fanchang	Fanchangia jini	V18115.74	M2		8.1	9.5	76.95	0.852632
Rudabanya	Anapithecus	RUD-90	M2		7.964	9.033	71.9388	0.881656
Rudabanya	Anapithecus	RUD-97	M2		7.862	8.915	70.0897	0.881884
Rudabanya	Anapithecus	RUD-269	M2		7.383	9.11	67.2591	0.810428
Rudabanya	Anapithecus	RUD-178	M2		6.998	8.771	61.3795	0.797857
Rudabanya	Anapithecus	RUD 83	M2		7.66	8.4	64.344	0.911905
Rudabanya	Anapithecus	RUD 188	M2		8.359	9.088	75.9666	0.919784
Rudabanya	Anapithecus	RUD 164	M2		7.856	9.274	72.8565	0.847099
Rudabanya	Anapithecus	Gotz-1	M2		7.933	9.606	76.2044	0.825838
Rudabanya	Anapithecus	Gotz-2	M2		7.989	9.462	75.5919	0.844325
recent	Symphalangus			7.1	9.1	8.6	78.26	1.05814
recent	Symphalangus			6.6	8.5	8.6	73.1	0.988372
recent	Symphalangus			6.8	8.8	9	79.2	0.977778
recent	Symphalangus			7.7	9.7	9	87.3	1.07778
recent	Symphalangus			6.6	8.4	8.5	71.4	0.988235
recent	Symphalangus			7.7	8.9	9	80.1	0.988889
recent	Symphalangus			7.1	8.7	9	78.3	0.966667
recent	Symphalangus			7.2	8	7.9	63.2	1.01266
recent	Symphalangus			7.2	8.9	8.8	78.32	1.01136
recent	Symphalangus			7.8	8.5	8.3	70.55	1.0241
recent	Symphalangus				9.4	9	84.6	1.04444
recent	Symphalangus				9.2	8.8	80.96	1.04545
recent	Symphalangus				8.3	8.2	68.06	1.0122
recent	Symphalangus				9	8.7	78.3	1.03448
recent	Symphalangus				10	9	90	1.11111
recent	Symphalangus				9.3	8.7	80.91	1.06897
recent	Symphalangus				8.7	8.8	76.56	0.988636
recent	Symphalangus				9	9.2	82.8	0.978261
recent	Symphalangus				9	8.7	78.3	1.03448
recent	Symphalangus				9.3	9.1	84.63	1.02198
recent	Symphalangus				9.1	9.7	88.27	0.938144
recent	Symphalangus				8.4	8.2	68.88	1.02439
recent	Symphalangus				9.5	9.1	86.45	1.04396
recent	Symphalangus				8.8	9.2	80.96	0.956522
recent	Symphalangus				9.3	8.7	80.91	1.06897
recent	Symphalangus				8.7	9	78.3	0.966667
recent	Symphalangus				8.3	8.4	69.72	0.988095
recent	Symphalangus				8.3	8.7	72.21	0.954023
recent	Symphalangus				7.9	8.2	64.78	0.963415
recent	Symphalangus				8.5	8.5	72.25	1
recent	Symphalangus				9.2	8.5	78.2	1.08235
recent	Symphalangus				8.5	9.5	80.75	0.894737
recent	Symphalangus				8.8	9	79.2	0.977778
recent	Symphalangus				8.1	8.5	68.85	0.952941
recent	Symphalangus				8.4	8.8	73.92	0.954545
recent	Symphalangus				8.3	8.3	68.89	1
recent	Symphalangus				8	8.4	67.2	0.952381
recent	Symphalangus				8.5	8.2	69.7	1.03659
recent	Symphalangus				9.1	8.9	80.99	1.02247
recent	Symphalangus				9.1	8.7	79.17	1.04598
recent	Symphalangus				8	8.1	64.8	0.987654
recent	Symphalangus				9.2	8.5	78.2	1.08235
recent	Symphalangus				8.6	8.5	73.1	1.01176
recent	Symphalangus				9	8.7	78.3	1.03448
recent	Symphalangus				9.2	9	82.8	1.02222
recent	Symphalangus				8.7	8.8	76.56	0.988636
recent	Symphalangus				8.8	8.6	75.68	1.02326
recent	Symphalangus				9.2	9.1	83.72	1.01099
recent	Symphalangus				9.6	8.9	85.44	1.07865
recent	Symphalangus				9.4	8.7	81.78	1.08046
recent	Symphalangus				9	8.5	76.5	1.05882
recent	Symphalangus				9.6	9.1	87.36	1.05495
recent	Symphalangus				9.1	8.4	76.44	1.08333
recent	Symphalangus				9.7	9.3	90.21	1.04301
recent	Symphalangus				9.3	9.3	86.49	1
recent	Symphalangus				9.3	9.5	88.35	0.978947
recent	Symphalangus				9.1	9.4	85.54	0.968085
recent	Symphalangus				9.3	9	83.7	1.03333
recent	Symphalangus				9.3	8.8	81.84	1.05682
recent	Symphalangus				9.3	9.1	84.63	1.02198
recent	Symphalangus				8.1	7.8	63.18	1.03846
recent	Symphalangus				8.5	8.2	69.7	1.03659
recent	Symphalangus				8.7	8.3	72.21	1.04819
recent	Symphalangus				8.5	8.5	72.25	1
recent	Symphalangus				9.6	8.7	83.52	1.10345
recent	Symphalangus				8.4	8.7	73.08	0.965517
recent	Symphalangus				9.2	8.9	81.88	1.03371
recent	Symphalangus				8	8.5	68	0.941176
recent	Symphalangus				8.2	8.5	69.7	0.964706
recent	Symphalangus				9.1	9	81.9	1.01111
recent	Symphalangus				9.6	9.7	93.12	0.989691
recent	Symphalangus				8.9	8.3	73.87	1.07229
recent	Symphalangus				9.5	9.3	88.35	1.02151
recent	Symphalangus				9	9	81	1
recent	Symphalangus				9.2	8.3	76.36	1.10843
recent	Symphalangus				8.9	8.4	74.76	1.05952
recent	Symphalangus				8.3	8.2	68.06	1.0122
recent	Symphalangus				8.1	8.7	70.47	0.931034
recent	Symphalangus				9	8.5	76.5	1.05882
recent	Pan			7.7	8.9	8.7	77.43	1.02299
recent	Pan			7.7	.	.
recent	Pan			8.5	10.5	10.9	114.45	0.963303
recent	Pan			7.7	8.9	8.7	77.43	1.02299
recent	Pan			8.1	.	.
recent	Pan			.	10	11	110	0.909091
recent	Pan			.	10	9.2	92	1.08696
recent	Pan			9	10.4	11.3	117.52	0.920354
recent	Pan			7.6	9.7	9.2	89.24	1.05435
recent	Pan			.	9.3	9.4	87.42	0.989362
recent	Pan			7.7	11.1	10.9	120.99	1.01835
recent	Pan			.	10.7	9.1	97.37	1.17582
recent	Pan			8.2	9.2	9.2	84.64	1
recent	Pan			7.4	9.2	8.5	78.2	1.08235
recent	Pan			8.8	9.9	9.5	94.05	1.04211
recent	Pan			8.1	10.5	11.6	121.8	0.905172
recent	Pan			8.4	10.4	10.2	106.08	1.01961
recent	Pan			8.8	10.1	9.5	95.95	1.06316
recent	Pan			.	9.8	11.2	109.76	0.875
recent	Pan			8.2	10.6	10.7	113.42	0.990654
recent	Pan			.	9.4	9.1	85.54	1.03297
recent	Pan			.	10.2	10	102	1.02
recent	Pan			7.9	.	.
recent	Pan			.	10.4	10.7	111.28	0.971963
recent	Pan			7.4	9	9.6	86.4	0.9375
recent	Pan			.	10.5	10.3	108.15	1.01942
recent	Pan			.	10	10	100	1
recent	Pan			.	11	10.4	114.4	1.05769
recent	Pan			.	10.7	10.1	108.07	1.05941
recent	Pan			.	9.8	11.4	111.72	0.859649
recent	Pan			8	10.1	9.3	93.93	1.08602
recent	Pan			.	10.1	10.5	106.05	0.961905
recent	Pan			.	11.5	11	126.5	1.04545
recent	Pan			.	10.8	10.7	115.56	1.00935
recent	Pan			.	9.2	10.1	92.92	0.910891
recent	Pan			.	10.8	10	108	1.08
recent	Pan			.	9.9	9.5	94.05	1.04211
recent	Pan			8.7	10.5	9.7	101.85	1.08247
recent	Pan			.	9.6	9.6	92.16	1
recent	Pan			.	9.3	9.3	86.49	1
recent	Pan			.	9.2	10.9	100.28	0.844037
recent	Pan			.	9.9	9.9	98.01	1
recent	Pan			.	10.1	10.8	109.08	0.935185
recent	Pan			.	10.5	10.5	110.25	1
recent	Pan			.	10	11.3	113	0.884956
recent	Pan			.	10.3	11	113.3	0.936364
recent	Pan			8.6	10.3	11.7	120.51	0.880342
recent	Pan			.	9.7	10.2	98.94	0.95098
recent	Pan			.	11.7	11.6	135.72	1.00862
recent	Pan			.	10.6	10.3	109.18	1.02913
recent	Pan			.	10	11.6	116	0.862069
recent	Pan			.	10	10.7	107	0.934579
recent	Pan			.	11.3	10.4	117.52	1.08654
recent	Pan			.	9.2	8.7	80.04	1.05747
recent	Pan			.	9.5	10.1	95.95	0.940594
recent	Pan			.	11.1	11.1	123.21	1
recent	Pan			.	10.1	10	101	1.01
recent	Pan			.	11.5	11.2	128.8	1.02679
recent	Pan			.	10.4	10.8	112.32	0.962963
recent	Pan			.	10	10.6	106	0.943396
recent	Pan			.	10.2	10	102	1.02
recent	Pan			.	10	9.9	99	1.0101
recent	Pan			.	9.7	10.3	99.91	0.941748
recent	Pan			.	10.6	12	127.2	0.883333
recent	Pan			.	9.7	12.1	117.37	0.801653
recent	Pan			.	10	8.6	86	1.16279
recent	Pan			.	9.9	10	99	0.99
recent	Pan			.	9.6	10.3	98.88	0.932039
recent	Pan			.	9.2	9.8	90.16	0.938776
recent	Pan			.	10	11.4	114	0.877193
recent	Pan			.	10	10	100	1
recent	Pan			.	10.2	10.3	105.06	0.990291
recent	Pan			.	10.1	10.1	102.01	1
recent	Pan			.	10	10.4	104	0.961538
recent	Pan			.	10.8	10.6	114.48	1.01887
recent	Pan			.	10.5	9.7	101.85	1.08247
recent	Pan			.	9.9	10.1	99.99	0.980198
recent	Pan			.	9.1	10	91	0.91
recent	Pan			.	9.8	11.2	109.76	0.875
recent	Pan			.	9.9	10	99	0.99
recent	Pan			.	9.2	10.4	95.68	0.884615
recent	Pan			.	9	9.8	88.2	0.918367
recent	Pan			.	9.6	9.5	91.2	1.01053
recent	Pan			.	9.4	9.6	90.24	0.979167
recent	Pan			.	10.8	9.7	104.76	1.1134
recent	Pan			.	10	10.8	108	0.925926
recent	Pan			.	10.6	10.3	109.18	1.02913
recent	Pan			.	9.1	10	91	0.91
recent	Pan			.	10.6	9.6	101.76	1.10417
recent	Pan			.	9.9	10.5	103.95	0.942857
recent	Pan			.	9.3	10.8	100.44	0.861111
recent	Pan			.	10.4	11.1	115.44	0.936937
recent	Pan			.	10.4	12	124.8	0.866667
recent	Pan			.	10.3	9.5	97.85	1.08421
recent	Pan			.	10.1	10.3	104.03	0.980583
recent	Pan			.	11.3	11.6	131.08	0.974138
recent	Pan			.	9.8	10	98	0.98
recent	Pan			.	10.2	10.5	107.1	0.971429
recent	Pan			.	11.2	10.6	118.72	1.0566
recent	Pan			.	11	10.4	114.4	1.05769
recent	Pan			.	10.1	10.1	102.01	1
recent	Pan			.	10.3	10.6	109.18	0.971698
recent	Pan			.	11.1	12.4	137.64	0.895161
recent	Pan			.	9.7	10.7	103.79	0.906542
recent	Pan			.	10.2	10	102	1.02
recent	Pan			.	9.2	10.9	100.28	0.844037
recent	Pan			.	9.9	11.1	109.89	0.891892
recent	Pan			.	8.9	11.4	101.46	0.780702
recent	Pan			.	10.8	9.5	102.6	1.13684
recent	Pan			.	9.6	9.3	89.28	1.03226
recent	Pan			.	10.7	11.6	124.12	0.922414
recent	Pan			.	9.8	9.4	92.12	1.04255
recent	Pan			.	10.5	11.4	119.7	0.921053
recent	Pan			.	9	10.5	94.5	0.857143
recent	Pan			.	10.8	11.9	128.52	0.907563
recent	Pan			.	9.7	8.8	85.36	1.10227
recent	Pan			.	9.8	9.8	96.04	1
recent	Pan			.	9.9	10.1	99.99	0.980198
recent	Pan			.	11	10.7	117.7	1.02804
recent	Pan			.	10.5	10.1	106.05	1.0396
recent	Pan			.	11.2	10.7	119.84	1.04673
recent	Pan			.	9.8	10.1	98.98	0.970297
recent	Pan			.	10.2	11.6	118.32	0.87931
recent	Pan			.	10.3	11.8	121.54	0.872881
recent	Pan			.	9.8	10.5	102.9	0.933333
recent	Pan			.	10.6	10.9	115.54	0.972477
recent	Pan			.	10.9	10.7	116.63	1.01869
recent	Pan			.	8	9.6	76.8	0.833333
recent	Pan			.	10.7	10.8	115.56	0.990741
recent	Pan			.	10.6	10.5	111.3	1.00952
recent	Pan			.	9.1	9.8	89.18	0.928571
recent	Pan			.	9.9	12.3	121.77	0.804878
recent	Pan			.	9.2	11.4	104.88	0.807018
recent	Pan			.	10.5	10.4	109.2	1.00962
recent	Pan			.	10.3	10.6	109.18	0.971698
recent	Pan			.	10.9	10.1	110.09	1.07921
recent	Pan			.	10.7	11.1	118.77	0.963964
recent	Pan			.	9.5	11.2	106.4	0.848214
recent	Pan			.	10.4	11.8	122.72	0.881356
recent	Pan			.	10.6	11	116.6	0.963636
recent	Pan			.	10.9	11.4	124.26	0.95614
recent	Pan			.	10.8	10.4	112.32	1.03846
recent	Pan			.	10.4	9.8	101.92	1.06122
recent	Pan			7.3	9.5	10.8	102.6	0.87963
recent	Pan			7.8	9.3	9.8	91.14	0.94898
recent	Pan			8.2	9.7	10	97	0.97
recent	Pan			8	10.7	10.5	112.35	1.01905
recent	Pan			7.8	9.7	10	97	0.97
recent	Pan			8.1	9.7	10	97	0.97
recent	Pan			.	9.8	9.1	89.18	1.07692
recent	Pan			7.5	9.5	9.4	89.3	1.01064
recent	Pan			7.1	9.2	10.1	92.92	0.910891
recent	Pan			7.9	10.4	11.7	121.68	0.888889
recent	Pan			8	11.2	11.3	126.56	0.99115
recent	Pan			.	10	10	100	1
recent	Pan			8.5	10.5	11.3	118.65	0.929204
recent	Pan			.	11.2	12.2	136.64	0.918033
recent	Pan			7.8	9.2	9.3	85.56	0.989247
recent	Pan			8.9	9.1	10.9	99.19	0.834862
recent	Pan			.	9.8	11.7	114.66	0.837607
recent	Pan			.	10	9.7	97	1.03093
recent	Pan			8.9	11.3	11.7	132.21	0.965812
recent	Pan			7.4	9.5	10	95	0.95
recent	Pan			.	10.2	11	112.2	0.927273
recent	Pan			.	9.6	10.9	104.64	0.880734
recent	Pan			.	9.6	10.1	96.96	0.950495
recent	Pan			.	9.9	11.4	112.86	0.868421
recent	Pan			7.7	10.4	10.7	111.28	0.971963
recent	Pan			7.5	9.9	10.3	101.97	0.961165
recent	Pan			.	10.5	11.4	119.7	0.921053
recent	Pan			7.4	9.3	10.5	97.65	0.885714
recent	Pan			7.5	9.8	9.3	91.14	1.05376
recent	Pan			.	9.4	9.5	89.3	0.989474
recent	Pan			9.6	10.5	9.7	101.85	1.08247
recent	Pan			.	10.5	10.8	113.4	0.972222
recent	Pan			7.3	9.1	9.9	90.09	0.919192
recent	Pan			7.7	9.3	10.9	101.37	0.853211
recent	Pan			7	8.8	9.2	80.96	0.956522
recent	Pan			.	9.7	11	106.7	0.881818
recent	Pan			8.7	9.6	10	96	0.96
recent	Pan			.	10.2	10.1	103.02	1.0099
recent	Pan			.	10	11.9	119	0.840336
recent	Pan			8.1	9.6	9.7	93.12	0.989691
recent	Pan			7.6	10.7	10.6	113.42	1.00943
			mean	7.99565	10.0635	10.4116
recent	Gorilla			10.6	14.4	15.6	224.64	0.923077
recent	Gorilla			10.2	14.3	16.2	231.66	0.882716
recent	Gorilla			12	14.7	15.05	221.235	0.976744
recent	Gorilla			11.2	15.05	14.4	216.72	1.04514
recent	Gorilla			10.4	14.2	15.1	214.42	0.940397
recent	Gorilla			11.1	15.2	15.65	237.88	0.971246
recent	Gorilla			10	13.55	14.7	199.185	0.921769
recent	Gorilla			11.3	15.15	16	242.4	0.946875
recent	Gorilla			9.8	14.15	15.9	224.985	0.889937
recent	Gorilla			9.2	13.2	14.4	190.08	0.916667
recent	Gorilla			11.1	14.8	16.4	242.72	0.902439
recent	Gorilla			10.4	13.15	14.95	196.593	0.879599
recent	Gorilla			9.9	13.65	14.75	201.338	0.925424
recent	Gorilla			10.1	13.6	14.5	197.2	0.937931
recent	Gorilla			10.1	14.9	15.4	229.46	0.967532
recent	Gorilla			10	14.6	15.2	221.92	0.960526
recent	Gorilla			10.2	13.9	15	208.5	0.926667
recent	Gorilla			9.7	12.65	14.5	183.425	0.872414
recent	Gorilla			10.8	14.45	16.3	235.535	0.886503
recent	Gorilla			10.5	15.15	15.6	236.34	0.971154
recent	Gorilla			11.4	14.5	16.35	237.075	0.88685
recent	Gorilla			10.6	15	15.6	234	0.961538
recent	Gorilla			11.2	14.95	14.8	221.26	1.01014
recent	Gorilla			11.1	15.9	16.3	259.17	0.97546
recent	Gorilla			10.6	15.9	16.8	267.12	0.946429
recent	Gorilla			11.6	16.6	16.4	272.24	1.0122
recent	Gorilla			10.9	15.65	16.25	254.312	0.963077
recent	Gorilla			10.9	15.75	17.35	273.263	0.907781
recent	Gorilla			11.2	15.9	15.7	249.63	1.01274
recent	Gorilla			10.5	15.55	15.45	240.248	1.00647
recent	Gorilla			10.8	16.2	15.75	255.15	1.02857
recent	Gorilla			10.8	15.1	17	256.7	0.888235
recent	Gorilla			10.8	15	16.35	245.25	0.917431
recent	Gorilla			10.3	16.06	16.5	264.99	0.973333
recent	Gorilla			11.2	15.95	16.85	268.757	0.946588
recent	Gorilla			10.4	15	15.05	225.75	0.996678
recent	Gorilla			11.8	15.35	15.4	236.39	0.996753
recent	Gorilla			12.9	14.8	15.3	226.44	0.96732
recent	Gorilla			10.9	15.9	15.3	243.27	1.03922
recent	Gorilla			10.3	14.6	15.5	226.3	0.941935
recent	Gorilla			11.3	14.65	15.7	230.005	0.933121
recent	Gorilla			10.3	.	.
recent	Gorilla			10.5	15.05	16.7	251.335	0.901198
recent	Gorilla			10.3	15	16.3	244.5	0.920245
recent	Gorilla			11.4	16.15	15.75	254.362	1.0254
recent	Gorilla			10.6	14.85	15.9	236.115	0.933962
recent	Gorilla			11.8	17.8	18.9	336.42	0.941799
recent	Gorilla			12.5	15.9	15.15	240.885	1.0495
recent	Gorilla			11.2	15.6	16.85	262.86	0.925816
recent	Gorilla			11.4	15.05	17.35	261.118	0.867435
recent	Gorilla			11.3	16.25	17.2	279.5	0.944767
recent	Gorilla			10.8	15.6	16.55	258.18	0.942598
recent	Gorilla			10.2	14.6	15.9	232.14	0.918239
recent	Gorilla			11.3	15.7	16.95	266.115	0.926254
recent	Gorilla			11.6	15.1	16.95	255.945	0.890855
recent	Gorilla			10.6	15.2	16.5	250.8	0.921212
recent	Gorilla			11.5	15.1	17.4	262.74	0.867816
recent	Gorilla			11	15.05	14.4	216.72	1.04514
recent	Gorilla			12.2	17.6	17.75	312.4	0.991549
recent	Gorilla			12.1	14.95	16.05	239.947	0.931464
recent	Gorilla			12	18.15	17.9	324.885	1.01397
recent	Gorilla			11.2	16	16.1	257.6	0.993789
recent	Gorilla			11.9	16.2	17.65	285.93	0.917847
recent	Gorilla			10.1	14.75	15.15	223.463	0.973597
recent	Gorilla			11.2	16.05	17.2	276.06	0.93314
recent	Gorilla			11.7	16.9	17.05	288.145	0.991202
recent	Gorilla			11.4	.	.
recent	Gorilla			12.2	16.1	16.4	264.04	0.981707
recent	Gorilla			11.7	16.45	17.5	287.875	0.94
recent	Gorilla			11	15.6	16.9	263.64	0.923077
recent	Gorilla			12.8	17.65	17.25	304.462	1.02319
recent	Gorilla			11.1	15.75	15.55	244.913	1.01286
recent	Gorilla			9.7	15.35	17.1	262.485	0.897661
recent	Gorilla			10.3	14.35	15.15	217.403	0.947195
recent	Gorilla			11.3	16.25	17.55	285.188	0.925926
recent	Gorilla			10.2	15.25	15.55	237.138	0.980707
recent	Gorilla			10.2	14.05	14.95	210.048	0.939799
recent	Gorilla			11.2	15.75	16.35	257.513	0.963303
recent	Gorilla			10.9	15.35	17.6	270.16	0.872159
recent	Gorilla			10.2	15.15	16.3	246.945	0.929448
recent	Gorilla			11.6	16.2	16.5	267.3	0.981818
recent	Gorilla			12.7	.	.
recent	Gorilla			12.6	16.3	17.1	278.73	0.953216
recent	Gorilla			10.8	15.65	16.05	251.183	0.975078
recent	Gorilla			.	17.15	16.9	289.835	1.01479
recent	Gorilla			12	16.15	16.6	268.09	0.972892
recent	Gorilla			10.8	15.1	17	256.7	0.888235
recent	Gorilla			11.7	15.8	17.2	271.76	0.918605
recent	Gorilla			11	15.95	17.75	283.113	0.898592
			mean	11.0023	15.3373	16.1645
recent	Pongo			11.9	11.2	14.1	157.92	0.794326
recent	Pongo			9.5	10.2	12.9	131.58	0.790698
recent	Pongo			10.3	11.5	13.9	159.85	0.827338
recent	Pongo			10.3	12.2	14.7	179.34	0.829932
recent	Pongo			10.9	13	16.4	213.2	0.792683
recent	Pongo			10	11.3	13.2	149.16	0.856061
recent	Pongo			11.6	13.4	15.6	209.04	0.858974
recent	Pongo			9.5	11.5	13.9	159.85	0.827338
recent	Pongo			8.9	10.7	12	128.4	0.891667
recent	Pongo			8.9	12.1	13.7	165.77	0.883212
recent	Pongo			9.9	11.2	13.5	151.2	0.82963
recent	Pongo			11.1	11.7	13.7	160.29	0.854015
recent	Pongo			9.4	10.5	12.1	127.05	0.867769
recent	Pongo			11	13.3	14.7	195.51	0.904762
recent	Pongo			9.9	11.3	14	158.2	0.807143
recent	Pongo			10.2	12	14	168	0.857143
recent	Pongo			11.4	13.4	15.9	213.06	0.842767
recent	Pongo			11.2	12.6	14.4	181.44	0.875
recent	Pongo			10.3	11.1	11.4	126.54	0.973684
recent	Pongo			11.3	13.5	15.5	209.25	0.870968
recent	Pongo			9.5	11	12.2	134.2	0.901639
recent	Pongo			11.2	12.2	15.2	185.44	0.802632
recent	Pongo			10.9	12.6	14.7	185.22	0.857143
recent	Pongo			11.3	15	16.3	244.5	0.920245
recent	Pongo			9.1	10.2	12.2	124.44	0.836066
recent	Pongo			11	11.9	13.4	159.46	0.88806
recent	Pongo			11.3	13.7	14.7	201.39	0.931973
recent	Pongo			11.9	14.5	15.4	223.3	0.941558
recent	Pongo			10.4	11.5	13.3	152.95	0.864662
recent	Pongo			12.1	12.8	15.1	193.28	0.847682
recent	Pongo			11.2	12.7	15.4	195.58	0.824675
recent	Pongo			11.5	12	15.2	182.4	0.789474
recent	Pongo			10.9	12.7	14.7	186.69	0.863946
recent	Pongo			10.1	12.3	13.3	163.59	0.924812
recent	Pongo			9.8	10.5	13.4	140.7	0.783582
recent	Pongo			11	11.8	14.5	171.1	0.813793
recent	Pongo			10	11.2	13	145.6	0.861538
recent	Pongo			11.7	12.5	15	187.5	0.833333
recent	Pongo			10.9	11.9	14.2	168.98	0.838028
recent	Pongo			10	12.2	14.4	175.68	0.847222
recent	Pongo			10.5	11.6	13.3	154.28	0.87218
recent	Pongo			10.5	11.2	13.8	154.56	0.811594
recent	Pongo			11.2	11.2	13.5	151.2	0.82963
recent	Pongo			10.6	12.5	12.9	161.25	0.968992
recent	Pongo			11.4	13.2	15	198	0.88
recent	Pongo			10.5	11	13.5	148.5	0.814815
recent	Pongo			10.7	12.8	14.7	188.16	0.870748
recent	Pongo			11.4	13.3	13.7	182.21	0.970803
recent	Pongo			9	10.1	12.7	128.27	0.795276
recent	Pongo			10.5	13.1	14	183.4	0.935714
recent	Pongo			9.8	12	13	156	0.923077
recent	Pongo			11.4	13.7	15.5	212.35	0.883871
recent	Pongo			9	11	13.3	146.3	0.827068
recent	Pongo			9.5	11.3	13.1	148.03	0.862595
recent	Pongo			10	12.5	12.8	160	0.976562
recent	Pongo			11.1	12.5	14.1	176.25	0.886525
recent	Pongo			10.4	12.1	13.9	168.19	0.870504
recent	Pongo			11.6	12.1	15.2	183.92	0.796053
recent	Pongo			12.2	14.1	14.5	204.45	0.972414
recent	Pongo			11.6	14	15	210	0.933333
recent	Pongo			8.9	11.4	13	148.2	0.876923
recent	Pongo			12.1	12.9	14.7	189.63	0.877551
recent	Pongo			10.7	12.2	13.4	163.48	0.910448
recent	Pongo			10.4	11.3	12.1	136.73	0.933884
recent	Pongo			9.6	10.9	14.2	154.78	0.767606
recent	Pongo			10.5	12.7	13.6	172.72	0.933824
recent	Pongo			10	11.7	13	152.1	0.9
recent	Pongo			11.7	13.9	16.5	229.35	0.842424
recent	Pongo			11.2	11.5	13.8	158.7	0.833333
recent	Pongo			10.1	12.3	13.7	168.51	0.89781
recent	Pongo			12.05
recent	Pongo			7.8
recent	Pongo			12
recent	Pongo			8.8
recent	Pongo			8.5
recent	Pongo			8.5
recent	Pongo			9.7
recent	Pongo			9.4
recent	Pongo			8.4
recent	Pongo			10
recent	Pongo			11
recent	Pongo			10.8
recent	Pongo			8.9
recent	Pongo			10.6
recent	Pongo			9.1
recent	Pongo			7.9
recent	Pongo			8.2
recent	Pongo			8.5
recent	Pongo			9.6
recent	Pongo			8.3
recent	Pongo			9.7
recent	Pongo			10.8
recent	Pongo			8.3
recent	Pongo			10.9
recent	Pongo			11
recent	Pongo			8.5
			mean	9.50962	12.1286	14.01

## Sheet: raw data S5 Fig
Locality	Taxon	Acc no	Acc no 2	tooth type	md	bl	md*bl	md/bl
Anoia	Anoiapithecus	IPS 43000		um1	9.4	11.2	105.28	0.839286
Anoia	Anoiapithecus	IPS 43000		um1	9.4	11.4	107.16	0.824561
Anoia	Anoiapithecus	IPS35027		um1l	8.3	10.3	85.49	0.805825
Anoia	Anoiapithecus	IPS41712		um1l	8.5	8.9	75.65	0.955056
Anoia	Anoiapithecus	IPS35027		um1r	8.6	10.4	89.44	0.826923
Also	Rudapithecus			um1	7.8	9.3	72.54	0.83871
rud	Rudapithecus	6		um1	10.4	11.6	120.64	0.896552
rud	Rudapithecus	12		um1	9.5	10.3	97.85	0.92233
rud	Rudapithecus	44		um1	9.3	11.2	104.16	0.830357
rud	Rudapithecus	45		um1	9.4	11.1	104.34	0.846847
rud	Rudapithecus	58		um1	8.8	10.4	91.52	0.846154
rud	Rudapithecus	200		um1	9.1	9.9	90.09	0.919192
rud	Rudapithecus	200		um1	9.1	9.7	88.27	0.938144
cp	Hispanopithecus	27	1798	um1	8.8	10.7	94.16	0.82243
cp	Hispanopithecus	29	1818	um1	9.6	11.4	109.44	0.842105
cl	Hispanopithecus	37	1781	um1	8.5	9.4	79.9	0.904255
cl	Hispanopithecus	46	1788	um1	8.5	9.7	82.45	0.876289
cl	Hispanopithecus	67	1844	um1	9.8	10.6	103.88	0.924528
cl	Hispanopithecus	18000	18000	um1	10	11	110	0.909091
cl	Hispanopithecus	18000	18000	um1	10	11.2	112	0.892857
cl	Hispanopithecus	58337	58337	um1	9.7	10.6	102.82	0.915094
cl	Hispanopithecus	58338	58338	um1	9.6	10.7	102.72	0.897196
Dryo CM	Dryopithecus	IPS 35026	IPS 35026	um1	10.5	12.5	131.25	0.84
Dryo CM	Dryopithecus	IPS 35026	IPS 35026	um1	10.1	12.2	123.22	0.827869
Hammershmiede 5	Danuvius	GPIT MA10000-01	type max	um1	11	12.1	133.1	0.909091
Hammershmiede 5	Danuvius	GPIT MA10001-01		um1	9.2	10.6	97.52	0.867925
Pierola	Pierolapithecus	IPS 21350		um1	10.23	11	112.53	0.93
Pierola	Pierolapithecus	IPS 21350		um1	10	11.3	113	0.884956
Hammershmiede 5	Buronius	GPIT MA13005		um2	7.7	8.6	66.22	0.895349
Anoia	Anoiapithecus	IPS 43000		um2	11.3	11.8	133.34	0.957627
Anoia	Anoiapithecus	IPS 43000		um2	10.7	12.1	129.47	0.884298
Anoia	Anoiapithecus	IPS35027		um2l	9.5	11.6	110.2	0.818966
Anoia	Anoiapithecus	IPS35027		um2r	9.3	11.7	108.81	0.794872
Also	Rudapithecus			um2	8.7	10	87	0.87
rud	Rudapithecus	12		um2	10.4	11.9	123.76	0.87395
rud	Rudapithecus	15		um2	10.1	11.7	118.17	0.863248
rud	Rudapithecus	44		um2	11.1	12.3	136.53	0.902439
rud	Rudapithecus	77		um2	9.8	10.9	106.82	0.899083
rud	Rudapithecus	85		um2	13.1	13.3	174.23	0.984962
rud	Rudapithecus	140		um2	11.4	11.5	131.1	0.991304
rud	Rudapithecus	200		um2	9.7	10.8	104.76	0.898148
rud	Rudapithecus	200		um2	9.9	10.5	103.95	0.942857
cp	Hispanopithecus	4	1815	um2	9.5	11.1	105.45	0.855856
cp	Hispanopithecus	27	1798	um2	9.1	10.4	94.64	0.875
cp	Hispanopithecus	28	1820	um2	10.6	12	127.2	0.883333
cp	Hispanopithecus	31	1821	um2	9.6	11	105.6	0.872727
cl	Hispanopithecus	10	1794	um2	9.6	10	96	0.96
cl	Hispanopithecus	13	1771	um2	8.6	11.5	98.9	0.747826
cl	Hispanopithecus	18000	18000	um2	10.7	11.6	124.12	0.922414
cl	Hispanopithecus	18000	18000	um2	10.9	11.5	125.35	0.947826
cl	Hispanopithecus	58339	58339	um2	10.8	11.6	125.28	0.931034
cv	Dryopithecus	1781	1781	um2	11.2	11.5	128.8	0.973913
Dryo CM	Dryopithecus	IPS 35026	IPS 35026	um2	12.1	13.8	166.98	0.876812
La Grive	Dryopithecus	FSL 213981		um2	8.8	10.8	95.04	0.814815
Hammershmiede 5	Danuvius	GPIT MA10000-01	type max	um2	11.5	14	161	0.821429
Hammershmiede 5	Danuvius	GPIT MA10002-07		um2	11.1	12.6	139.86	0.880952
Pierola	Pierolapithecus	IPS 21350		um2	11.25	11.9	133.875	0.945378
Pierola	Pierolapithecus	IPS 21350		um2	10.8	12.2	131.76	0.885246

## Sheet: PCA
Taxon	MD	BL	ROPA	Pr angle	Pa angle
Buronius	7.7	8.6	45.294	99	66
Danuvius	11.5	14	39.8146	110	62
Danuvius	11.1	12.7	42.0054	104	62
Rudapithecus	11.1	12.3	35.8478	106	67
Rudapithecus	11.4	11.5	37.0359	109	67
Rudapithecus	10.4	11.9	35	88	67
Rudapithecus	10.1	11.7	36.7712	106	60
Rudapithecus	8.8	10.4	27	94	72
Rudapithecus	13.1	13.3	35.2648	103	68
Rudapithecus	8.7	10	29.5436	97	71
Rudapithecus	9.8	10.65	35.0667	99	67
Hispanopithecus	9.1	10.4	41.3569	100	70
Hispanopithecus	10.8	11.6	38.2129	89	60
Hispanopithecus	10.8	11.6	44.0865	93	66
Hispanopithecus	9.6	10	39.7586	94	61
Hispanopithecus	9.5	11.1	32.6479	88	60
Hispanopithecus	10.6	12	30.198	89	56
Hispanopithecus	8.6	11.5	35.2658	90	64
Hispanopithecus	9.6	11	35.8948	96	64
Pierolapithecus	11	12.05	31.3408	96	65
Anoiapithecus	9.3	11.7	35.1172	103	72
Anoiapithecus	11	12	31.8901	90	71
Dryopithecus	12.1	13.8	35.9534	93	70
Dryopithecus	8.8	10.8	28.5838	109	66
Melchingen	10.7	11.4	35.1153	103	70
Melchingen	10.4	11.3	39.1231	102	74

## Sheet: ANOVA
				Tukey's pairwise
	Buronius	Danuvius	Rudapithecus	Hispanopithecus	Pierolapithecus	Anoiapithecus	Dryopithecus	Dryopith Melchingen
Buronius		1	1	1	1	1	1	1
Danuvius	0.09295		1	1	1	1	1	1
Rudapithecus	0.03657	0.1295		1	1	1	1	1
Hispanopithecus	0.1568	0.2498	0.1203		1	1	1	1
Pierolapithecus	0.1307	0.2237	0.09415	0.02611		1	1	1
Anoiapithecus	0.03606	0.129	0.0005094	0.1208	0.09466		1	1
Dryopithecus	0.03005	0.123	0.006518	0.1268	0.1007	0.006008		1
Dryopith Melchingen	0.0808	0.01214	0.1174	0.2376	0.2115	0.1169	0.1109
				Mann-Whitney pairwise
	Buronius	Danuvius	Rudapithecus	Hispanopithecus	Pierolapithecus	Anoiapithecus	Dryopithecus	Dryopith Melchingen
Buronius		0.8345	0.6761	1	1	0.8345	0.6761	0.6761
Danuvius	0.8345		0.8345	0.6761	0.8345	0.8345	0.8345	0.8345
Rudapithecus	0.6761	0.8345		0.8345	1	1	0.8345	0.8345
Hispanopithecus	1	0.6761	0.8345		0.8345	0.8345	0.8345	0.8345
Pierolapithecus	1	0.8345	1	0.8345		1	0.8345	1
Anoiapithecus	0.8345	0.8345	1	0.8345	1		1	0.8345
Dryopithecus	0.6761	0.8345	0.8345	0.8345	0.8345	1		0.8345
Dryopith Melchingen	0.6761	0.8345	0.8345	0.8345	1	0.8345	0.8345
